# Supplementary material for: ANKS1B in the Nucleus Accumbens Controls Escalated Cocaine Self‐Administration via Regulating CBP‐FoxO3 Complex
Source: Adv Sci (Weinh). 2026 Jun 2:e22949. Online ahead of print. doi: 10.1002/advs.202522949 (PMC13337124; doi:10.1002/advs.202522949)
Supplement: Supplementary file 2 — Supporting File 2: advs75935‐sup‐0002‐Data.zip. [file ADVS-9999-e22949-s001.zip]

Archive with 2 entries (1 files):
- advs75935-sup-0002-Data/
- advs75935-sup-0002-Data/Souce data.xlsx
