# Supplementary material for: ANKS1B in the Nucleus Accumbens Controls Escalated Cocaine Self‐Administration via Regulating CBP‐FoxO3 Complex
Source: Adv Sci (Weinh). 2026 Jun 2:e22949. Online ahead of print. doi: 10.1002/advs.202522949 (PMC13337124; doi:10.1002/advs.202522949)
Supplement: Supplementary file 2 — Supporting File 2: advs75935‐sup‐0002‐Data.zip. [file ADVS-9999-e22949-s001.zip › advs75935-sup-0002-Data/Souce data.xlsx]

## Sheet: pathway.sig
ID	Description	GeneRatio	BgRatio	pvalue	p.adjust	qvalue	geneID	Count	Enrichment.Score	Fold.Enrichment
rno04110	Cell cycle	21/239	160/10968	3.45967244492342E-11	9.61789e-09	8.44888e-09	Cdk1/Mcm4/Mcm6/Pttg1/Mdm2/Bub1b/Cdkn2c/Mcm3/Espl1/Gadd45g/Ndc80/Mcm5/Ccna2/Ticrr/Mcm2/Plk1/Cdc20/Bub1/Dbf4/Ccnd2/Ccnb1	21	10.461	6.02322
rno04612	Antigen processing and presentation	12/239	89/10968	4.68407e-07	6.51086e-05	5.7195e-05	Tap2/Tap1/Nfya/B2m/Psme1/RT1-N2/RT1-A2/RT1-CE7/RT1-CE3/RT1-A1/RT1-CE4/RT1-CE10	12	6.32938	6.18758
rno04218	Cellular senescence	17/239	188/10968	7.0949e-07	6.5746e-05	5.77549e-05	Foxo3/Cdk1/Mdm2/Gadd45g/Ccna2/Pik3r1/Hipk1/RT1-N2/RT1-A2/RT1-CE7/RT1-CE3/RT1-A1/RT1-CE4/RT1-CE10/Ccnd2/Ccnb1/Zfp36l1	17	6.14905	4.14974
rno05169	Epstein-Barr virus infection	18/239	236/10968	3.93273e-06	0.000273324	0.000240103	Tap2/Tap1/Mdm2/Gadd45g/Ccna2/B2m/Vim/Pik3r1/Stat3/RT1-N2/RT1-A2/Stat2/RT1-CE7/RT1-CE3/RT1-A1/RT1-CE4/RT1-CE10/Ccnd2	18	5.40531	3.50018
rno05203	Viral carcinogenesis	17/239	222/10968	6.96744e-06	0.00038739	0.000340305	Cdk1/Mdm2/Il6st/Ccna2/Pik3r1/Stat3/Hist1h2bq/Gtf2e1/Cdc20/RT1-N2/RT1-A2/RT1-CE7/RT1-CE3/RT1-A1/RT1-CE4/RT1-CE10/Ccnd2	17	5.15693	3.51419
rno05166	Human T-cell leukemia virus 1 infection	18/239	256/10968	1.21718e-05	0.00055772	0.000489932	Ets2/Pttg1/Bub1b/Cdkn2c/Espl1/Ccna2/B2m/Il15ra/Pik3r1/Cdc20/RT1-N2/RT1-A2/RT1-CE7/RT1-CE3/RT1-A1/RT1-CE4/RT1-CE10/Ccnd2	18	4.91465	3.22673
rno05165	Human papillomavirus infection	22/239	363/10968	1.40433e-05	0.00055772	0.000489932	Tnr/Ptgs2/Lamc2/Wnt9a/Col1a1/Mdm2/Itga11/Irf1/Ccna2/Pik3r1/RT1-N2/RT1-A2/Stat2/RT1-CE7/RT1-CE3/RT1-A1/RT1-CE4/RT1-CE10/Wnt2/Col4a6/Ccnd2/Tnc	22	4.85253	2.78129
rno04814	Motor proteins	15/239	193/10968	2.04988e-05	0.000712335	0.000625754	Kifc1/Kif18a/Dynlrb2/Myo5b/Dynlt1/Kif20b/Kif2c/Kif22/Dync2h1/Kif4a/Dnal1/Myh3/Dnah2/Kif11/Dnah12	15	4.68827	3.56667
rno03030	DNA replication	6/239	37/10968	0.000132676	0.00409822	0.0036001	Mcm4/Mcm6/Mcm3/Mcm5/Mcm2/Pole	6	3.87721	7.44182
rno05163	Human cytomegalovirus infection	16/239	260/10968	0.0001808	0.00502625	0.00441534	Tap2/Tap1/Ptgs2/Cxcr4/Mdm2/B2m/Pik3r1/Stat3/Il6r/RT1-N2/RT1-A2/RT1-CE7/RT1-CE3/RT1-A1/RT1-CE4/RT1-CE10	16	3.7428	2.82407
rno05320	Autoimmune thyroid disease	8/239	76/10968	0.000237736	0.00600825	0.00527798	Tshr/RT1-N2/RT1-A2/RT1-CE7/RT1-CE3/RT1-A1/RT1-CE4/RT1-CE10	8	3.6239	4.83065
rno05332	Graft-versus-host disease	7/239	61/10968	0.000342262	0.00752137	0.00660718	RT1-N2/RT1-A2/RT1-CE7/RT1-CE3/RT1-A1/RT1-CE4/RT1-CE10	7	3.46564	5.2662
rno04115	p53 signaling pathway	8/239	81/10968	0.000369401	0.00752137	0.00660718	Cdk1/Rprm/Mdm2/Gadd45g/Shisa5/Rrm2/Ccnd2/Ccnb1	8	3.4325	4.53247
rno05330	Allograft rejection	7/239	62/10968	0.000378774	0.00752137	0.00660718	RT1-N2/RT1-A2/RT1-CE7/RT1-CE3/RT1-A1/RT1-CE4/RT1-CE10	7	3.42162	5.18127
rno04068	FoxO signaling pathway	10/239	136/10968	0.000771151	0.0138444	0.0121617	Foxo3/Mdm2/Gadd45g/Plk1/Pik3r1/Stat3/Foxo6/Ccnd2/Ccnb1/Grm1	10	3.11286	3.37435
rno04940	Type I diabetes mellitus	7/239	70/10968	0.000796802	0.0138444	0.0121617	RT1-N2/RT1-A2/RT1-CE7/RT1-CE3/RT1-A1/RT1-CE4/RT1-CE10	7	3.09865	4.58912
rno04914	Progesterone-mediated oocyte maturation	8/239	92/10968	0.000870959	0.0142427	0.0125116	Cdk1/Rps6ka2/Ccna2/Plk1/Pik3r1/Kif22/Bub1/Ccnb1	8	3.06	3.99054
rno04145	Phagosome	12/239	196/10968	0.00120808	0.0186582	0.0163904	Tap2/Tap1/Tlr6/C1r/RT1-N2/RT1-A2/RT1-CE7/RT1-CE3/Dync2h1/RT1-A1/RT1-CE4/RT1-CE10	12	2.9179	2.80967
rno05416	Viral myocarditis	8/239	99/10968	0.00140649	0.0205792	0.0180779	Sntb2/RT1-N2/RT1-A2/RT1-CE7/RT1-CE3/RT1-A1/RT1-CE4/RT1-CE10	8	2.85186	3.70838
rno05170	Human immunodeficiency virus 1 infection	14/239	280/10968	0.00330067	0.0439757	0.0386307	Tap2/Tap1/Cdk1/Cxcr4/B2m/Pik3r1/RT1-N2/RT1-A2/RT1-CE7/RT1-CE3/RT1-A1/RT1-CE4/RT1-CE10/Ccnb1	14	2.4814	2.29456
rno04512	ECM-receptor interaction	7/239	90/10968	0.00344148	0.0439757	0.0386307	Tnr/Lamc2/Col1a1/Itga11/Frem1/Col4a6/Tnc	7	2.46325	3.56932
rno05202	Transcriptional misregulation in cancer	11/239	194/10968	0.00348009	0.0439757	0.0386307	Aff1/Pbx1/Runx1t1/Mdm2/Cdkn2c/Mlf1/Gadd45g/Ccna2/Nsd2/Ccnd2/Lmo2	11	2.45841	2.60208
rno05167	Kaposi sarcoma-associated herpesvirus infection	12/239	227/10968	0.00409087	0.0490773	0.0431122	Ptgs2/Il6st/Pik3r1/Stat3/RT1-N2/RT1-A2/Stat2/RT1-CE7/RT1-CE3/RT1-A1/RT1-CE4/RT1-CE10	12	2.38818	2.42597
rno05168	Herpes simplex virus 1 infection	12/239	228/10968	0.00423689	0.0490773	0.0431122	Tap2/Tap1/B2m/Pik3r1/RT1-N2/RT1-A2/Stat2/RT1-CE7/RT1-CE3/RT1-A1/RT1-CE4/RT1-CE10	12	2.37295	2.41533
rno04114	Oocyte meiosis	8/239	119/10968	0.00444829	0.049465	0.0434528	Cdk1/Pttg1/Espl1/Rps6ka2/Plk1/Cdc20/Bub1/Ccnb1	8	2.35181	3.08512
rno04151	PI3K-Akt signaling pathway	16/239	356/10968	0.00493178	0.0527321	0.0463228	Foxo3/Tnr/Lamc2/Col1a1/Mdm2/Erbb2/Itga11/Hgf/Pik3r1/Brca1/Il6r/Myb/Col4a6/Ddit4/Ccnd2/Tnc	16	2.307	2.06253
rno05205	Proteoglycans in cancer	11/239	206/10968	0.00546078	0.0562259	0.0493919	Wnt9a/Col1a1/Mdm2/Erbb2/Hgf/Cbl/Ezr/Pik3r1/Stat3/Plaur/Wnt2	11	2.26274	2.4505
rno04917	Prolactin signaling pathway	6/239	76/10968	0.00616784	0.0591262	0.0519397	Foxo3/Irf1/Pik3r1/Stat3/Lhb/Ccnd2	6	2.20987	3.62299
rno05223	Non-small cell lung cancer	6/239	76/10968	0.00616784	0.0591262	0.0519397	Foxo3/Erbb2/Hgf/Gadd45g/Pik3r1/Stat3	6	2.20987	3.62299
rno05206	MicroRNAs in cancer	14/239	310/10968	0.00798814	0.0740234	0.0650263	Tnr/Ptgs2/Zfpm2/Ezh2/Mdm2/Erbb2/Vim/Ezr/Pik3r1/Stat3/Brca1/Ddit4/Ccnd2/Tnc	14	2.09755	2.07251
rno01521	EGFR tyrosine kinase inhibitor resistance	6/239	83/10968	0.00939523	0.084254	0.0740134	Foxo3/Erbb2/Hgf/Pik3r1/Stat3/Il6r	6	2.02709	3.31744
rno04820	Cytoskeleton in muscle cells	11/239	231/10968	0.0123842	0.107588	0.0945109	Col1a1/Itga11/Lmnb1/Pdlim5/Vim/Sntb2/Atp1a1/Tmod3/Myh3/Col4a6/Trim63	11	1.90713	2.1853
rno04510	Focal adhesion	10/239	203/10968	0.0134668	0.113448	0.0996588	Tnr/Lamc2/Col1a1/Erbb2/Itga11/Hgf/Pik3r1/Col4a6/Ccnd2/Tnc	10	1.87073	2.26065
rno00534	Glycosaminoglycan biosynthesis - heparan sulfate / heparin	3/239	24/10968	0.0147509	0.12061	0.105951	Hs3st3b1/Ext1/Xylt1	3	1.83118	5.7364
rno04144	Endocytosis	12/239	275/10968	0.0173637	0.134903	0.118506	Vps37b/Cxcr4/Mdm2/Cbl/Folr1/RT1-N2/RT1-A2/RT1-CE7/RT1-CE3/RT1-A1/RT1-CE4/RT1-CE10	12	1.76036	2.00253
rno03018	RNA degradation	6/239	95/10968	0.0174695	0.134903	0.118506	Cnot6l/Pfkp/Edc3/Xrn1/Dcp2/Tob2	6	1.75772	2.89839
rno04514	Cell adhesion molecules	9/239	182/10968	0.0181831	0.136619	0.120014	Siglec1/Negr1/RT1-N2/RT1-A2/RT1-CE7/RT1-CE3/RT1-A1/RT1-CE4/RT1-CE10	9	1.74033	2.26935
rno05133	Pertussis	5/239	74/10968	0.022476	0.163251	0.143408	Serping1/Irf1/C1r/C1s/C4b	5	1.64828	3.10076
rno05222	Small cell lung cancer	6/239	101/10968	0.0229021	0.163251	0.143408	Ptgs2/Lamc2/Gadd45g/Cks2/Pik3r1/Col4a6	6	1.64012	2.72621
rno03460	Fanconi anemia pathway	4/239	52/10968	0.0263213	0.182933	0.160699	Brca1/Rmi2/Fancl/Fancd2	4	1.57969	3.53009
rno04630	JAK-STAT signaling pathway	8/239	166/10968	0.0288568	0.195663	0.171881	Il6st/Il15ra/Pik3r1/Stat3/Il6r/Stat2/Thpol1/Ccnd2	8	1.53975	2.21162
rno04625	C-type lectin receptor signaling pathway	6/239	114/10968	0.03831	0.253575	0.222755	Ptgs2/Mdm2/Irf1/Ksr1/Pik3r1/Stat2	6	1.41669	2.41533
rno04610	Complement and coagulation cascades	5/239	87/10968	0.0412047	0.266393	0.234014	Serping1/C1r/C1s/C4b/Plaur	5	1.38505	2.63743
rno04978	Mineral absorption	4/239	62/10968	0.0459289	0.281339	0.247144	Slc34a3/Trpv6/Atp1a1/Mt2A	4	1.33791	2.96072
rno05213	Endometrial cancer	4/239	62/10968	0.0459289	0.281339	0.247144	Foxo3/Erbb2/Gadd45g/Pik3r1	4	1.33791	2.96072
rno01524	Platinum drug resistance	5/239	90/10968	0.0465525	0.281339	0.247144	Mdm2/Erbb2/Pik3r1/Brca1/Top2a	5	1.33206	2.54951

## Sheet: genes list
	AAV-Flag-LgA v. AAV-Flag-ShA （down）	AAV-Flag-LgA v. AAV-Flag-ShA （up）				AAV-Anks1b-LgA v. AAV-Flag-LgA （up）	AAV-Anks1b-LgA v. AAV-Flag-LgA （down）				604	41
	gene_name	gene_name				gene_name	gene_name				gene_name	gene_name
	Klhdc8a	Hebp1				Abhd8	Hebp1				Hebp1	Pbld1
	Pbld1	Dnajc1				Tst	LOC100910207				LOC108348048	Cox6a1
	Ube2d1	Cog3				Ccl7	LOC108348048				Foxo3	Trib2
	RGD1302996	Alas2				Grik2	Foxo3				Cd24	Nipal2
	Mcoln1	Csf2rb				Pbld1	Cd24				LOC103689965	Slc38a2
	Arl6ip4	Ep300				Zup1	LOC103689965				Tap2	Wbp2nl
	Abcb9	LOC108348048				Phf1	Tap2				Psmb8	Rtkn
	Pebp1	Tet1				Ggnbp1	Psmb8				Tap1	Lmo2
	Cit	Rtn4ip1				Rps10	Tap1				Psmb9	Lrch1
	Cox6a1	Foxo3				Pald1	Psmb9				Kifc1	Ripply2
	Fam222a	Cd24				Clic2	Kifc1				Ddo	Cmtm8
	Gstt3	Srgn				Cox6a1	Cdkn1a				Cdk1	Tmem51
	Fam20c	LOC103689965				Tspear	Ddo				Ubd	Grm1
	Cldn15	Tap2				Sdsl	Cdk1				Fabp7	Smim12
	Rab4b	Psmb8				Rasa4	Egr2				Smpdl3a	Trim63
	Atp5pf	Tap1				Rpl24	Ung				Caln1	Cox5b
	Nxpe3	Psmb9				Atp13a4	Ubd				Wdr95	Ndufa2
	Plaat1	Kifc1				Ece2	Fabp7				Tsc22d1	Serf1
	LOC100360218	Bak1				Tfrc	Smpdl3a				Vps37b	Klhdc7a
	Klhl22	Uhrf1bp1				Hsd17b13	Caln1				Foxk1	Vamp1
	LOC100362453	Def6				Btc	Wdr95				Ubash3a	Syt3
	Fgf12	Fance				Areg	Bri3bp				Setd1b	Smox
	Tmem50b	Tead3				Gdpd2	Tsc22d1				Wdr66	Gpr152
	Mrpl1	Mapk14				AABR07065078.1	Vps37b				Gpc2	Snx22
	Fryl	Srsf3				Rogdi	Foxk1				Iqcd	Serhl2
	Fam122b	Cpne5				Mpz	Ubash3a				Castor2	Gtpbp3
	Kcnj12	Fgd2				Cited1	Wdr4				Cdca7	Fastkd1
	Aldh3a2	Pim1				Zfp286a	Sik1				Dlx2	AABR07032520.1
	Eaf2	Ccdc167				Trib2	Hvcn1				Dlx1	Sec31b
	Prkg2	Ddo				Mtif2	Setd1b				Nrip1	AABR07037307.1
	Rgs8	Rev3l				Notch3	Wdr66				Ets2	LOC100361645
	Fbxo40	Lama4				Tspan8	Gpc2				LOC100911374	Slc22a15
	Insig2	Cdk1				F11r	Iqcd				Mcm4	Rnf207
	Gpr37	Hps4				Mc3r	Castor2				Lrrc74b	Tmem229a
	Esrrg	Selplg				Lypd6b	Slc8a2				Slc10a6	AABR07015066.1
	Ptpn4	Tmem119				Begain	Cdca7				Cnot6l	Gpx1
	Kctd3	RT1-CE5				Nipal2	Dlx2				Hunk	AC094643.2
	Utp18	Ubd				Tfap4	Dlx1				Usp46	Opn4
	Specc1	Rnf39				Csdc2	Agps				Gbp6	AABR07015081.2
	Atp1b1	Trim39				Smoc1	Nrip1				Tlr6	AABR07015057.1
	Phka1	Gja1				Slc38a2	Ets2				Septin11	Selenom
	Mpc2	Fabp7				Cd302	Hes1				Aff1
	Bmerb1	Smpdl3a				Mei1	Fam43a				Mfap4
	Lefty1	Ppp1r18				Timp4	LOC100911374				Serpinb8
	Rcsd1	Nrm				Wbp2nl	Dgkg				Gpc4
	Epn3	Dse				Pla2r1	Masp1				Tfcp2l1
	Grsf1	Vars2				Trim47	Mcm4				Tnr
	Mcf2	Ddah2				Stra6	Rep15				Ifi47
	Atp11c	Msh5				RGD1309779	Mapk1				Stxbp5l
	Ergic1	Caln1				Gimap5	LOC100911248				Spata17
	Gabra1	Wdr95				Actc1	Lrrc74b				Ptgs2
	Tnfrsf12a	Stx2				Mos	Slc10a6				Epb41l5
	Fem1c	Pan3				Ndufa6	Cnot6l				Trmt1l
	Arhgap44	Scarb1				Steap4	Hunk				Lamc2
	Mgat5	Tsc22d1				Plekha5	Usp46				Nuf2
	Fh	Ankrd61				Flvcr2	Spata18				Rabgap1l
	Gabrb2	Elavl1				Rtkn	Gbp6				Cacna1e
	Xylt2	Vps37b				Nrarp	Tmprss7				Fam183a
	Gjb1	Foxk1				Lmo2	Tlr6				Eef2kmt
	Tmem163	Med13l				Lrch1	Septin11				Ddr2
	Wnt3	Fbxw8				Tbc1d4	Aff1				Nfix
	Pitpna	Pxn				Grip2	Sema5b				Wnt9a
	NEWGENE_620180	Ubash3a				Timm8b	Rasgef1b				Prelp
	LOC317456	Pknox1				Ripply2	Bmp3				Ercc6l
	Ccnjl	Itgb2				Smarcd3	Mfap4				Hs3st3b1
	Psmc1	Col6a1				Exoc3l4	Serpinb8				Cenpf
	Vmp1	P2rx7				Msh4	Gpc4				Mr1
	Fam20a	Bcr				Ctnnal1	Tfcp2l1				Spta1
	Ttc1	Setd1b				Cox6c	Mfap3				Efemp1
	Snx12	Wdr66				Slc7a10	Rnf2				Mid1
	Snrk	Aldh2				Has1	Tnr				Med13
	Kcnc2	Trafd1				Calcb	Ifi47				Mcm6
	Trib2	Ap4m1				Iqca1l	Stxbp5l				Nptx1
	C4bpb	Gpc2				Cmtm8	Spata17				Pttg1
	Lgr5	Iqcd				Gh1	Ptgs2				Kcnh1
	Mgst3	Eln				Cmbl	Epb41l5				Cxcr4
	Rxylt1	Castor2				Cmc2	Trmt1l				Col1a1
	Cntn1	Snrpa				Rhbdf2	Lamc2				Tshr
	Ublcp1	Cdca7				Rpl36a	Nuf2				Zfpm2
	Gpr135	Dlx2				Ppip5k2	Dhx9				Nts
	Dipk1b	Dlx1				LOC100360846	Rabgap1l				Dtl
	Spdya	Nfe2l2				Slc2a2	Sstr2				Arl4a
	Rtn4	Btg3				Kiss1r	Septin9				Ascl1
	Fign	Cxadr				Abcd4	Gfpt2				Chrdl1
	Syt2	Nrip1				Pinx1	Tob1				Rnd3
	Pof1b	Abi3bp				Thsd1	Cacna1e				Sstr4
	Adcy8	Brwd1				Skap2	Fam183a				Pbx1
	Rangrf	Ets2				Heph	Eef2kmt				Sirpa
	Ptprn2	Acap2				S100a13	Ddr2				Stac2
	Nipal2	Ncbp2				Zscan29	Nr1i2				Nusap1
	Klhl4	Nrros				Nexn	Ppl				Zfp871
	Sec16b	LOC100911374				Mecom	Xcl1				Kif18a
	LOC100912008	Mcm4				Sparc	Nfix				Tbr1
	Fbxo33	Lrrc74b				Wsb1	Atp2b4				Rprm
	Pamr1	Arvcf				Ptk6	Wnt9a				Tmem74
	Sptbn1	Bbx				Eda2r	Prelp				Asf1b
	Tbk1	Boc				Epha8	Ercc6l				Nxph3
	Lrfn5	Anxa3				Asb14	Gulp1				Cdca7l
	AABR07060778.1	Igfbp7				Trem2	Cacng1				Zhx2
	Slc6a11	Ccdc80				Gpx4	Cdc73				Odc1
	Nsg1	Slc10a6				Acaa2	Btg2				Sp4
	Ptprd	Cnot6l				Hes5	LOC103693323				Slc1a2
	Ssuh2	Hunk				P2ry12	Hs3st3b1				Runx1t1
	Lrrc3b	Tgfbr3				Jag2	Cenpf				Rnf32
	Ppm1a	Usp46				Dennd2b	Mr1				Cacfd1
	Megf9	Lrrc8c				Zfp653	Spta1				Pawr
	Tmem117	Gbp6				Tmem51	Efemp1				Pde6h
	Eif2ak3	Cep135				Grm1	Mid1				Cdk12
	Steap2	Tlr6				Smim12	Med13				Ezh2
	Lynx1	Septin11				Coro6	Mcm6				Sulf2
	LRRTM1	Plac8				Lmo1	Bmx				Cfap69
	Shh	Stbd1				Reck	Flrt2				Klf10
	Slc38a2	Aff1				Osgin1	Nptx1				Prr11
	Pygl	Gsx2				Pex11a	Clgn				Dsn1
	Thy1	Tec				LOC365238	Pttg1				Mdm2
	Dusp16	Brwd3				Hsf4	Slc43a2				Erbb2
	Laptm4b	Atp10d				Heyl	Kcnh1				Fam163b
	Lrrn1	Aldh3a1				Pink1	Cxcr4				AABR07049064.1
	En2	Scpep1				Slc25a37	Col1a1				Itga11
	Pyurf	Mfap4				Rhcg	Krt14				Mmp19
	Etv1	Serpinb8				Sigirr	Cd55				Efnb1
	Clvs1	Slc30a10				Tectb	Tshr				Pou3f2
	Gria4	Gpc4				Pdzd9	Dusp1				Hnrnpll
	App	Tfcp2l1				Klhl36	Chmp6				Nfia
	Ccdc136	Tnr				Plekhg4	Lratd1				Mms22l
	Necab1	Ifi47				Nox3	Trib1				Hgf
	Calb1	Stxbp5l				Tmem204	Zfpm2				Bcl11a
	Actr10	Spata17				Trim63	RGD1308775				Ttc22
	Lrtm2	Cdkl2				Rps23	Nts				RGD1561796
	Il23r	Flt4				Lpin3	Dtl				Tedc2
	Asns	Ptgs2				Cox5b	Arl4a				Serping1
	Patj	Epb41l5				Gtf2a1l	Ascl1				Zfp41
	Rnf43	Socs1				Fgfr3	Abl2				Kdm3a
	Gdf11	Trmt1l				Cbx7	Chrdl1				Dyrk2
	Kcnj9	Lamc2				Polr3e	Egfr				Apold1
	Kcnj10	Lamc1				Exoc3l2	Pax6				Clec2dl1
	Fam151a	Phf8				Mmp23	Zbtb18				Bub1b
	Acot11	Nuf2				Cd72	Nek2				Tmem178a
	Rgn	Rabgap1l				Mrs2	Lrriq1				Ssbp3
	Slc9a1	Serpinc1				Ndufa2	Lum				Elfn2
	Cdk5	Pou3f4				Tpbgl	Rnd3				Theg
	Wbp2nl	Bcl2				Serf1	Sstr4				Tp53inp1
	Ankrd9	Slc16a2				Mvb12a	Pbx1				Akna
	Cyp11a1	Cacna1e				Ngdn	Kcnj2				Pimreg
	Btbd3	Rbm25l1				Slc16a4	Cdcp1				RGD1561149
	Mdh1	Fam183a				Nkx6-3	Sirpa				Irf1
	Fbxo9	Eef2kmt				Klc4	Stac2				Tpx2
	Lrrc61	Ddr2				Gstp1	Plcb1				Jph2
	Slc25a3	Mnt				Fam83f	Nusap1				Cnr1
	Taco1	Dpt				Apoe	Zfp871				Cbl
	Gabbr2	Lyl1				Ppp1r3c	Kif18a				Agbl2
	Cadps	Nfix				Pck2	Tbr1				Cbx1
	Ppcs	Sft2d2				Pitpnm1	Rprm				Ccn3
	Ica1	Wnt9a				Cdc42ep5	Tmem74				Epx
	Ick	Ribc1				Rev1	Asf1b				Rp1
	Hcn2	Prelp				Klhdc7a	Nxph3				Atf7ip
	Tank	Nlrp3				Bcl7c	Lrrc6				Draxin
	Ehbp1	Ercc6l				AABR07041089.1	Csnk2a1				Cdkn2c
	Nxph1	Helz				Vamp1	Cnrip1				Grik3
	Rtkn	C1qtnf1				AABR07002093.1	Azin1				Lrriq4
	Malsu1	Atp6v0e1				Syt3	Lrrc9				Sln
	Piwil4	Col3a1				Ptch1	Cdca7l				Fezf2
	Nudt4	Hs3st3b1				Inka1	Zhx2				Ifi27
	Fut4	Cenpf				Aspdh	Odc1				Hivep3
	Rab6b	Lypd1				Med29	Sp4				Depdc1
	Aplnr	Srebf1				Armc5	Slc1a2				Krt8
	Ndufb9	Fmo2				Mrps12	Ntn4				Zbbx
	Lmo2	Mr1				Rex1bd	Brinp2				Nfib
	Lrch1	Spta1				LOC108348052	Mthfd1				Tmem131l
	Papln	Efemp1				Mcrip2	Pgf				Slc38a9
	Hcn4	Pou2f1				Slc4a3	Runx1t1				Lrrc46
	Pgp	Itgb1bp2				Prr35	Rnf32				Swap70
	Sh3bgrl2	Mid1				Tial1	Cacfd1				Erap1
	Car2	Cybb				Tmem161a	Pawr				Panx1
	Dync1i1	Jchain				Ndufa13	Mlip				RGD1306233
	Me1	Med13				Rnd2	Pde6h				Ice2
	Gpr180	Mcm6				Rnaseh2c	AABR07005983.1				Satb2
	Elovl4	Prrx1				Camp	Cdk12				Slc7a11
	Kcnk3	Nptx1				G6pc3	Ezh2				Eya3
	Slitrk3	Rilp				Fut1	Sulf2				Slc34a3
	Slc39a14	Pttg1				AABR07006283.1	Cfap69				Zmiz1
	Kcnh2	Kcnh1				Map4k2	Klf10				Depdc1b
	Adamts15	Cxcr4				Syngr4	Pdpk1				Dlgap5
	Mctp2	Rgs1				Vegfb	Prr11				Efcab10
	Pls1	Col1a1				Smox	Dsn1				Arrdc4
	Ripply2	Pi4k2b				Tmem91	Mdm2				Noct
	RGD1560010	Ntn1				LOC100363452	Kcnk16				Rims4
	Pkp1	Tshr				Siglec5	Ift27				Ankrd33b
	Kcnmb2	Xpnpep2				Mcmdc2	Erbb2				Prok2
	Lef1	Grip1				Iqub	Fam163b				Cep41
	Glrb	Eno3				Gpr152	Slc38a4				Zbtb41
	Styk1	Zfpm2				Bhlha9	Zfp398				Slc2a12
	Polr2k	Soat1				Micall2	AABR07049064.1				Slc13a4
	Dync1li1	Nts				Vsig10	Itga11				Igfbpl1
	Foxb1	Arhgap30				Pced1b	Spc25				Nars2
	Trappc3	Dtl				Snx22	Mmp19				Cnn3
	Zfp622	Sybu				Serhl2	Efnb1				Gldc
	Srpk2	Osr1				Fam131c	Pou3f2				Mfap3l
	Gpr153	Tlr7				AABR07002945.1	Hnrnpll				C1r
	Tmem41b	Arl4a				Hfm1	Nfia				Cp
	Hspa4l	Ascl1				Gtpbp3	Mterf2				Dusp4
	Slc25a4	Zbtb39				Crabp1	Mms22l				C1s
	Irx6	Tor3a				Ggn	Wdr78				Tbxt
	Clmn	Chrdl1				Fancf	Hgf				Aspm
	Rims3	Elk3				Arglu1	Bcl11a				Tcf4
	Irx5	Ddx39a				Fastkd1	Gpr19				Veph1
	Cmtm8	Mtbp				AABR07032520.1	Kat14				Cemip
	Chrna4	Klhdc1				Ppp1r13l	Ttc22				Dynlrb2
	Zdhhc22	Ston2				Dppa4	RGD1561796				Shisa2
	Cenpn	Rock2				Cmtm2a	Slit3				Mcm3
	Napepld	L3hypdh				Sec31b	Vav2				Tmem212
	Ptpn3	Kcng3				LOC108348120	Tmem64				Spaca9
	Tpd52	Clec3b				Ip6k3	Tedc2				Nfya
	Fgf9	Arhgef15				AC119332.1	Serping1				Ednra
	Akap2	Rnd3				Prr20e	Zfp41				Ksr1
	Rab3c	Sstr4				Nxpe5l1	Glb1l2				Mlf1
	Auh	Il1b				Tdrp	Slc15a5				Espl1
	Sh3d19	Rbm43				RGD1359290	Kdm3a				Parp3
	Got2	Parpbp				Ccdc125	Dyrk2				Satb1
	Ndufs1	Thbd				Rps25	Apold1				Tgm2
	Eif5a2	Pbx1				Tmem26	Slc16a7				Serinc2
	Gins3	Celf5				Nbeal2	Clec2dl1				Ldha
	Gab2	Meis2				LOC103694874	Bub1b				Tle3
	Sgtb	Sirpa				Fam71d	Tmem178a				Rgl3
	Sema5a	Stac2				Sox13	Ssbp3				Prc1
	LOC100364265	Myh9				Slc28a2	Elfn2				Gadd45g
	LOC100294508	Itga4				AABR07053716.1	Theg				Hmgb2
	Ppp1r17	Nusap1				AABR07058578.1	Tp53inp1				Rps6ka2
	Fgf10	Ppp1r12a				Bcam	Amer1				Dhfr
	Chrna6	Zfp871				Grhl3	Akna				Chrna5
	Slc36a1	Jade2				Cox7c	Fos				Ndc80
	Ndufc2	Prdm4				LOC100364116	Apaf1				Lmnb1
	Adam23	Upp1				Rabggta	Pimreg				Rbp1
	Larp6	Kif18a				Olr34	Wwc1				Il6st
	Cntf	Tfpi				AABR07037307.1	Gins1				Myo5b
	Shox2	Crip2				Acsm5	RGD1561149				Cks2
	Ndrg4	Tbr1				RGD1561327	Irf1				Tnfrsf19
	Frmpd1	Prox2				Mapk12	Tpx2				Ssh2
	Isl1	Arl6ip6				Col16a1	Jph2				Inhba
	Mmp15	Rprm				Gls2	Synpr				Mcm5
	Irx2	Tmem74				Bin2	Cnr1				Gne
	Spock1	Asf1b				LOC100361645	Dcdc2c				Ephb6
	Mlnr	Plekhh2				AC118165.1	LOC100909595				RGD1563354
	Bin1	Nxph3				Slc22a15	Cbl				Pde5a
	Abca7	Prkd3				Bmp8b	LOC100359539				Hivep1
	Kctd9	Elf4				Col28a1	Agbl2				Alg10
	Sash1	Sertad2				Rnf207	Fut9				Hnrnpf
	Il13ra1	Cdca7l				LOC100360841	Pdcl				Hs3st6
	Tmem14a	Zhx2				LOC108348079	Ttc12				Trpv6
	Bean1	Odc1				LOC100361934	Cbx1				Srbd1
	Arg1	Snupn				Snhg11	Ccn3				Pgghg
	Myg1	Sp4				LOC108351584	Epx				Gna14
	Aqp11	Slc1a2				Epha10	Lrguk				Adgrg3
	Slc5a11	Rhbdl3				LOC100912590	Rp1				Lrrc71
	Vdac2	Ubn2				RGD1560394	Atf7ip				Ube2c
	Tmem60	Traf3ip3				Ndufc1	Slc18a2				Crtac1
	Extl3	Itgb4				AABR07043818.1	Draxin				Pbk
	Stmn3	Dhrs7				AC135409.1	Cdkn2c				Bmper
	Nefl	Tead4				Dram1	Grik3				Ccna2
	C1qtnf9	Runx1t1				AABR07035539.1	Lrriq4				Emx1
	Cmas	Lmcd1				Gng13	Sulf1				Ticrr
	Adra2b	Rnf32				Niban3	Sln				Cdca3
	Nefm	Nlrc4				Tmem229a	Trim13				Mall
	Ankrd34c	Lyz2				Gpr34	Xkr7				Kel
	Ghitm	Cacfd1				AABR07014114.1	Fezf2				Taok1
	Fahd2a	Maml2				Pabpn1	Slitrk1				Loxl4
	AABR07007000.1	Pawr				Zfp964	Ifi27				Hyal1
	St8sia1	A3galt2				AABR07072078.2	Knstrn				Pif1
	Ogfrl1	Pde6h				Tmem243	Kras				Tgif1
	Npy1r	Lhx6				Cd59	Cenpe				Zfp609
	Tmem51	Cdk12				Enho	Hivep3				Setbp1
	Plch2	Ezh2				LOC100910678	Sfrp2				Zfp516
	Zfp503	Rfx1				Gpr1	Depdc1				Mcm2
	Grm1	Sulf2				Clasrp	Khdrbs3				Dkk3
	Arpc5l	Psd4				AABR07036649.1	Sqle				Cep55
	Extl2	Pole4				AABR07048211.1	Prokr1				Pstpip1
	Smim12	Tbc1d31				AABR07015066.1	Prr15				Pdlim5
	Sacs	Gngt2				Rpl35al1	Ankrd42				Pclaf
	Cdh20	Cfap69				LOC683422	Cyp7b1				LOC361646
	Ckmt1	Klf10				Ogn	Krt8				Pla2g2c
	Mtfmt	Arid1a				Dus1l	Zbbx				Lrrc56
	Zic1	Prr11				Garem2	Nfib				Casp2
	Sema4g	Dsn1				Rac3	Tmem131l				Armc3
	Hagh	Mdm2				AABR07035787.1	Slc38a9				Stk36
	Nr2f1	Lrp6				Mpnd	Prrt3				Lmntd2
	Col4a4	Mga				AABR07044509.1	Fam161a				LOC108348136
	Rnf152	Smarcad1				LOC690468	Skil				Synj2
	Synpo2	Samhd1				Gpx1	Lrrc46				P4ha3
	Spryd7	Tor1b				Olr1387	Swap70				B2m
	Bspry	Erbb2				Serpina10	LOC500227				Ttll4
	Hdhd3	Heatr5a				LOC690468	Erap1				Rhd
	LOC108348083	Hpgds				Ntsr2	Panx1				Med10
	Tmem160	Fam163b				AABR07045621.1	Dgkh				Pfkp
	Col4a3	LOC108348082				Sfxn2	AABR07025295.1				Hif3a
	RGD1308147	Thrb				Tmem234	RGD1306233				Zfp366
	Abcd2	Ankrd26				Rpl35al1	Ice2				Tacc3
	Nol3	Rbm33				Inafm1	Mkrn3				Ppic
	Agfg1	AABR07049064.1				LOC108348130	Satb2				Gse1
	Mfsd3	Itga11				Htr6	Slc7a11				Spata3
	Kcng4	Mmp19				LOC501297	Cd163				LOC100362216
	Chst9	Ovol2				Afmid	Vom2r44				Gins2
	Plekhg1	Efnb1				AABR07036648.1	Eya3				Pi15
	Endog	Pou3f2				LOC100909524	Misp				Sfrp1
	Fkrp	Sptb				Ubap1l	Slc34a3				Katnal2
	Trpc3	Hnrnpll				Ufsp1	Vash1				Bdp1
	Tmem169	AABR07029272.1				Selenov	Elovl6				Crhbp
	Kcnk12	Nfia				Card9	Zmiz1				Cfap100
	Fars2	Mms22l				Azin2	Crnkl1				Dnajb13
	Slc17a6	Galm				Gm2a	Cysrt1				Mcm10
	Frmd5	Hgf				AC094643.2	LOC103691744				Ucma
	Cnnm1	Cfap70				Opn4	Depdc1b				Vim
	Prkcd	Bcl11a				Pemt	Dlgap5				Dynlt1
	Got1	Ccn4				Nccrp1	Efcab10				Sncaip
	Plcd4	Xdh				Sh2d3c	Gpm6a				Ezr
	Ust	Plxnb2				Gsdmc	Nrp1				Enkur
	Tpmt	Anxa7				AABR07015081.2	Arrdc4				Il15ra
	Trim63	Ttc22				Cftr	Noct				Clec10a
	Trim36	RGD1561796				Gcat	Rims4				Plk1
	Cox5b	Mdm1				Haus7	Ankrd33b				Pik3r1
	Tmc7	Klrb1b				AABR07015078.1	Prok2				Kif20b
	Necab3	Thoc2				AC111632.2	Tmem108				Tsnaxip1
	Gas2	Trib3				AC125873.1	Tcam1				Psme1
	Epb41l3	Usp28				AC111885.1	Cep41				Kif2c
	Rlbp1	Frmd6				Olr1	Rims1				Synpo
	Mindy3	Dcp1b				Fmnl3	Stoml3				Hipk1
	Dolk	Rac2				Unc13c	Cmtm4				Zbtb3
	Atp5f1a	Nfkbia				Nckap5l	Pcsk1				Smim3
	Mark4	Svbp				AABR07015055.1	Spin1				Edc3
	Hsd11b2	Tedc2				Glud1	LOC100362814				Iqca
	Akr1e2	Serping1				Slc5a6	Trpc4				LOC100910990
	Cab39	Pcnx1				Ac1576	Zbtb41				Stat3
	Marchf5	Zfp41				LOC103692170	Slc2a12				Folr1
	Rab4a	Angptl4				AABR07035818.1	RGD1359634				Psmc3ip
	Sucla2	Rhpn1				Rnf113a1	Slc13a4				Lrrc18
	Miga2	LOC100911372				AABR07015078.2	Cntnap4				Lrrc51
	Epha1	Septin3				AABR07015080.2	Tiparp				Kif22
	Ndufa2	Gsdmd				Cc2d2a	Myod1				Sntb2
	Inpp5a	Kdm3a				Ndufa3	Igfbpl1				Nrep
	Plvap	Dyrk2				LOC102548682	Clspn				Tjp3
	Mrvi1	Apold1				AABR07015057.1	Slk				LOC100909725
	Atf4	Clec2dl1				Hist1h2bd	Socs4				Shisa5
	Akr7a3	Bub1b				AABR07063424.1	Grk5				Atp12a
	Cdhr2	Tmem178a				Selenom	Kif6				Tead2
	Serf1	Ssbp3				LOC103692829	Nars2				Brca1
	Hspa12a	Cldn19				Cyp4f17	Ackr4				Smarcc1
	Rnf182	Pak6					Fam118b				Il6r
	Urod	Gucy2d					Cnn3				Hrob
	Slc45a1	Elfn2					Cecr2				Ms4a6a
	Nacc2	Naprt					Rspo3				Ccdc114
	Ank1	Theg					Gldc				Hist1h2bq
	Uqcrfs1	Tp53inp1					Plk4				Txnip
	Kcna2	Rab3b					Zfp827				RGD1565616
	Ctif	Akna					Mfap3l				Siglec1
	Thap4	Pimreg					C1r				Prokr2
	Cacnb2	Igsf9					Mtpn				Tmem132a
	Inpp4b	Dqx1					Rhpn2				Negr1
	Acot13	Rcor1					Cp				Slfn13
	Ggt7	RGD1561149					Dusp4				Vxn
	Cend1	Plpp3					Stt3b				Atp8b5p
	Lipt1	Mefv					C1s				Zfp217
	Cidea	Irf1					Pcsk5				Rmi2
	Slc16a13	Tpx2					Snrnp200				Cxcl9
	Klhdc7a	Wnt5b					Tbxt				Pafah2
	D2hgdh	Jph2					Ptx3				Frem1
	Prkcq	Sesn3					Cfap161				LOC100911776
	Lipa	Cr1l					Aspm				Hjurp
	Vamp1	Cnr1					Ttc29				LOC681325
	Atp5f1c	Unc13b					Bcl2l13				Apol11a
	Syt3	LOC690035					Tcf4				Nlrp1a
	Inpp5j	AABR07054614.1					Veph1				Sema3a
	Pc	Mfap2					Cxcr5				Tbrg1
	Gabarapl2	Tagln2					Cemip				Ccdc6
	Rab3a	Mpo					Dynlrb2				Cenpt
	Slc6a9	Orc3					Shisa2				Kcnf1
	Gbx2	Pitpnm3					Mcm3				LOC690276
	Wars2	Tnfrsf11b					Tmem212				Tyw1
	Akap12	Prg2					Spaca9				Ect2
	Rell2	Myo1f					Nfya				Bsx
	Mthfd1l	Nab2					Ednra				Traf3ip1
	Syt9	Cbl					Col19a1				AABR07056633.1
	Slc29a1	Anapc13					Ksr1				Ttc34
	Sipa1l2	Agbl2					Mlf1				Ckap2
	Ddx28	Kif21b					Espl1				Sdk2
	Kcnk1	Plcz1					Odf3				Ext1
	Kcnc3	Pdzd3					Parp3				Dusp18
	Slc16a1	B3gnt4					Satb1				Ccdc190
	Impdh1	Mthfr					Tgm2				Gas2l3
	Klhl30	Slc9a9					Map9				LOC691254
	Ina	Tek					Serinc2				RGD1565611
	Atp1a3	Ttll9					Ldha				Cdca2
	Klc2	Btbd7					Tle3				Ddx18
	Tmem8a	Emp1					Rgl3				Crb2
	Vav3	Loxl1					Prc1				AC128848.1
	Plekha1	Cbx1					Lrp8				Ccdc102a
	Pih1d1	Ccn3					Gadd45g				AABR07045485.1
	Chrnb2	Nlk					Dusp13				Gtf2e1
	Hspb6	Epx					Hmgb2				Morn5
	Ffar2	Lsm3					Rps6ka2				Sall3
	Pygm	Slamf8					Ruvbl1				Ckap2l
	Kcnj11	Tbc1d21					Plcl2				Armc2
	Anxa9	Col5a1					Foxo1				E2f7
	Ush1c	Rp1					Nup155				LOC100911204
	Sv2a	Atf7ip					Dhfr				Iqcg
	Smox	Fli1					Chrna5				Caps2
	Tmem230	Draxin					Ndc80				Ifi27l2b
	Rhob	Map3k6					Dnai1				Cxcl16
	Chst5	Cdkn2c					Large1				Arhgap42
	Mpp6	Grik3					Lmnb1				AABR07008097.1
	Cdk5r1	Lrriq4					Efhd2				Sgo2
	Ccdc92	Slco2a1					Rbp1				N4bp2
	Gpr152	Sln					Psd3				Fancl
	Ccdc184	Thra					Il6st				Ikzf2
	Rgs7	Zc3h12a					Gfod1				Nmi
	Paqr7	Lrrc57					Kif23				Neurl1b
	Gjb6	Cyb5rl					Wdr38				Casc1
	Slitrk6	RGD1563056					Myo5b				Ninl
	Snx22	Fezf2					Cks2				Zhx3
	Chst8	C3ar1					Gnaq				LOC360479
	Serhl2	Igsf9b					Hif1an				Cfap44
	Cpne9	Gkn2					Tnfrsf19				Mki67
	Gtpbp3	Cdk6					Zdhhc13				Sp9
	Samd5	Ifi27					Ssh2				Sh3bgr
	Lepr	Hck					Inhba				LOC103694873
	Kctd2	Osgep					Mcm5				Cdc20
	Tbc1d30	Hivep3					Zic5				Ccdc138
	Scel	Fcnb					Gne				Ttc24
	Fastkd1	Tor4a					Ephb6				Gsap
	AABR07032520.1	Mcub					Scara5				Cfap77
	Galnt17	Trim35					RGD1563354				Rai14
	Rgs3	Il12a					Pde5a				Stx1a
	Fhdc1	Flnb					Hivep1				Lrmp
	RGD1562107	Osbpl7					Alg10				RT1-N2
	AABR07069219.1	Depdc1					Hnrnpf				AC128059.1
	Stk39	Tcf20					Dock3				Clic1
	Usp35	Chd3					Iws1				Prss56
	Ppp1r1c	Tstd2					Cox8b				Robo3
	Ildr2	Palm					Hs3st6				Atp1a1
	Tanc1	Krt8					Trpv6				Sox11
	Ces5a	Zbbx					Srbd1				RT1-A2
	Wdr86	Nfib					Ahrr				C4b
	Sec31b	Wasf2					Pgghg				Dpp4
	Prrg1	Sbf2					Glipr2				Cyp2j4
	Paqr6	Irf2					Gna14				Stat2
	Dnm3	Tmem131l					Wdr63				RT1-CE7
	RGD1308065	Slc38a9					Adgrg3				Trim30c
	Dbndd1	Pcf11					Lrrc71				Cdca8
	NEWGENE_1310139	Lrrc46					Fsbp				RT1-CE3
	Rgs16	Swap70					Idh1				Dchs1
	Zfyve9	Fgr					Rcbtb2				AABR07026539.1
	Kndc1	Xpo1					Ube2c				Oas1e
	Dagla	Pnp					Smtnl2				Krt36
	Gemin6	Erap1					Crtac1				Dync2h1
	LOC100910708	Clec4a3					Ska1				Dlec1
	Pls3	Panx1					Tcte3				Cdc42ep3
	LOC102550375	Abcc4					Pbk				Cenpa
	Ppia	S100a11					Prss12				AABR07058658.1
	Rdh13	Xpo4					Bmper				Tmod3
	Tstd3	RGD1306233					Ccna2				Zfp799
	AC141959.1	Ice2					Emx1				Foxo6
	LOC108349752	Gask1b					Ticrr				Bub1
	Pnpla1	Satb2					Cdca3				Incenp
	Agpat5	Timp1					Dnah6				Chia
	Acan	Slc7a11					Me2				Csrnp1
	Shisa6	Fgd5					Suv39h2				Ribc2
	Unc5c	Prrc2b					Dnaaf1				Kntc1
	Scn7a	Smc4					Mall				Ttll2
	Serinc1	Pde8b					Prkce				Ttc21a
	Hoga1	Efnb3					Kel				Bcor
	Acot6	Ghrl					Taok1				Ago3
	Diras1	Sh3rf1					Loxl4				Tmc5
	Pak1	Anxa2					Spata25				Odf3b
	Cdh19	Eya3					Nat8f5				Riiad1
	Spock3	Ccdc180					Hyal1				RGD1564171
	Eml2	Ptbp1					Pif1				Pole
	Cadm2	Slc34a3					Add2				LOC688553
	Atp6v1h	Gpx8					Tgif1				LOC102554658
	AABR07037307.1	Zmiz1					Esco2				Ak9
	Grid2ip	Tlr4					Ano5				Erich4
	LOC100911252	Tspo					Zfp609				Plaur
	Ntng1	Lhx2					Fzd7				Kif4a
	Dcaf12l2	Smarcd2					Trip4				Nsd2
	LOC100361645	Cep44					Hmgcr				AABR07018323.1
	Ttll7	Ptpn1					Setbp1				Rassf9
	AABR07043514.1	Tmem123					Fzd1				RGD1309362
	Uqcrc1	Ndor1					Mical2				RT1-A1
	Uqcrb	Scube1					Zfp516				RT1-CE4
	Cdh7	Dnmt3b					Mcm2				RGD1561157
	Plcl1	Igfbp4					Dkk3				Pcdhgb1
	Kcnk18	Elmsan1					Cep55				Nsl1
	Neu1	Wdr73					Pstpip1				Smpdl3b
	Slc22a15	Tbx18					Pdlim5				Dnal1
	Edil3	Cmtm3					Samd13				Tgif2
	Plcb4	Depdc1b					Prrc1				Zglp1
	Musk	Atoh8					Hmgcs1				Efhc1
	Rnf207	Dlgap5					Pclaf				Xrn1
	Cr2	Efcab10					Tut7				Mt2A
	Myadml2	Pkd1					LOC361646				Cfap300
	Slc25a10	Arrdc4					Pla2g2c				LOC687399
	Cd300e	Scg3					Gulo				LOC100912498
	Uqcrc2	Ripor3					Lrrc56				LOC102553715
	Wls	Noct					Casp2				Gria1
	Zfp385a	Mpped1					Armc3				Rfx2
	Acer3	Col8a2					Tiam2				Dcp2
	Tyms	Rims4					Pifo				Prdm16
	Sgpp2	Ankrd33b					Plppr4				Susd6
	Aifm3	Bmp1					Plppr5				N4bp3
	Zfp804a	Prok2					Stk36				Tlr8
	AABR07061254.1	Dlx5					Inip				LOC103689996
	Pcdh9	Cep41					Lmntd2				B3gnt5
	Camk2n2	Itgb1					Fbxo36				Myh3
	Ndufs2	Anxa11					LOC108348136				Chaf1a
	Yjefn3	Nmb					Synj2				Col23a1
	LOC108348074	Slc7a2					P4ha3				Kcnb1
	Tmem229a	Zbtb41					B2m				Lhb
	Cldn12	Tenm4					Ttll4				Tk1
	Gal3st1	Slc2a12					Rhd				AABR07049960.1
	Prr13	Dydc1					Eef1akmt2				LOC108348098
	Plcxd2	Wdhd1					Med10				Dcx
	Pcdhga4	Slc13a4					Ankle1				Nlrc5
	Kctd7	Dynll1					Pfkp				Hmgn1
	Acyp2	MGC94891					Mycbp				AABR07002775.1
	AABR07009224.1	Fam76a					Hydin				Rnf165
	Msrb3	NEWGENE_621351					Hif3a				AABR07053613.1
	Nipa1	Sorcs1					Zfp366				Hmgn5
	Mrpl28	Fam167a					Tacc3				LOC102552659
	Alpg	Igfbpl1					Atrnl1				Slc2a3
	Oxct1	Ehd2					Ppic				Gas7
	Septin6	Cyp2r1					Nrsn1				Nbl1
	Fbn2	Bbof1					Tubb2b				St6galnac5
	AABR07010717.1	Tet3					Gse1				Rsph4a
	LOC100911402	Nars2					Spata3				LOC100910934
	Slc41a3	S100a9					LOC100362216				Rbm12
	Pcdhb7	Mindy4					Gins2				Sinhcaf
	Gpr68	S100a8					Hs3st2				Wdcp
	AABR07015066.1	Cnn3					Chd1l				Thpol1
	Cited4	Slitrk2					Pi15				RT1-CE10
	Ankrd29	Rab3d					Abi2				Ms4a6e
	Sult4a1	LOC100909712					Slc5a1				AABR07002247.1
	Lrrtm2	Gldc					Sfrp1				Dbf4
	Rnf8	Mapk1ip1l					Katnal2				Tob2
	AABR07008066.2	Xkr6					Bdp1				Nr2e1
	Tubb4a	Alpk3					LOC688778				Islr2
	AABR07025358.1	Il16					Crhbp				G6pc
	Mmp28	Fes					Tcaf1				Giot1
	Lyrm4	Elf1					Cfap100				Hmgn2
	LOC100912566	Mfap3l					ENSRNOG00000017963				Wnt2
	Kcne4	Oplah					Dnajb13				RGD1306556
	Gpx1	Cdon					Mcm10				Dnah2
	Rps6	C1r					Ucma				Ccpg1os
	Vwc2	Tfap2b					Fmo5				Ccdc173
	Tcf7l2	Cp					Vim				AC130391.3
	Nat8l	Dusp4					Ipcef1				Shcbp1
	Reep2	Nphp4					Dynlt1				Top2a
	LOC689039	C1s					Mrc1				Arx
	LOC102556347	Iqgap1					Sncaip				Pde1a
	Hapln4	S100a3					Fank1				Rrm2
	Tmem151a	Ltbp2					AC123471.1				Zfp704
	Slc40a1	Otulinl					Tctex1d4				Aldh1a2
	AABR07035725.1	Syk					Ezr				LOC108348118
	LOC100909732	Spi1					Enkur				Dcbld2
	Nrxn1	Itgb7					Rpl17				Ncapd2
	Nrn1	Baiap2l2					Il15ra				Edem1
	AABR07063279.1	Tbxt					Arl5b				Ak7
	AABR07011057.2	Lpcat3					Clec10a				Myb
	Gbe1	Aspm					Plk1				Kif11
	Cables2	Tcf4					Aff3				Erich2
	Tigar	Bcl9l					LOC100910046				Dnaaf4
	Gdf10	Veph1					Mchr1				Xylt1
	AABR07042937.1	Cemip					Pik3r1				Sla
	Bend6	Dynlrb2					Armc4				Zbtb20
	AABR07036505.1	Pxylp1					Kif20b				Col4a6
	Shisal1	Kctd14					Col4a5				Cfap221
	Dnajc6	Podxl					Tsnaxip1				Cfap65
	AC094643.2	Rarg					Psme1				Ddit4
	Scn1a	Shisa2					Kif2c				Zg16b
	Stmn4	Mcm3					Synpo				Fam81a
	Cfi	Lgals5					Eya2				Ccnd2
	Ramp3	Eif4ebp1					Shank1				Ttf2
	Akain1	Tmem212					Cplx3				Dusp13
	Nacad	Abhd17c					Hipk1				AABR07063281.1
	Opn4	Spaca9					Zbtb3				Rsph1
	Tpgs2	Chsy1					Klhl3				Mns1
	Prkcg	Nfya					Smim3				Ccnb1
	Nhlh2	Pcgf2					Edc3				Palmd
	Fam124b	Ednra					Iqca				Tnc
	Flt3	Lrrk1					Slc27a5				Zfp36l1
	AABR07015081.2	C1qb					LOC100910990				Tmem52b
	Adgra1	Cemip2					Dph2				Tsga10
	Fgfr1op	C1qc					Stat3				AABR07012583.2
	AABR07034833.1	C1qa					Folr1				Gpt2
	AABR07005633.1	Ksr1					Npas4				Dnah12
	AABR07067762.1	Mlf1					Psmc3ip				Txlnb
	Kcnc1	Espl1					Lrrc18				H1f5
	Ywhah	Parp3					Klhl26				Pcdh1
	LOC103690166	Nek8					Nme5				Gabrb3
	Htr7	Uaca					Lrrc51				AABR07034751.1
	Trnp1	Maff					LOC108348044				Troap
	Cacng7	Erlin1					Kif22				Rnf114
	Oxr1	Rrp9					Utp4				LOC102552640
	AABR07018857.1	Arhgef7					Sntb2				Fancd2
	Pgk1	Satb1					Nrep				AC096239.3
	LOC686087	Mov10					Tjp3				Tfec
	Gm45623	Tgm2					LOC100909725				AABR07044404.1
	Dcst2	Themis2					Slc17a7				Zbtb10
	Myo5a	Acadl					Shisa5
	NEWGENE_1589866	Serinc2					Atp12a
	Nudt19	Ldha					Tead2
	Cdkl3	Tle3					Brca1
	Elmo1	Cyba					Pten
	Snrpn	Arnt2					Arl4d
	Rab37	Rgl3					Smarcc1
	AABR07026294.1	Tram2					Il6r
	Astn2	Prc1					Hrob
	Inhbb	Plxna4					Ms4a6a
	AABR07011857.2	Gadd45g					Fxyd7
	AABR07015057.1	Scube2					Olr337
	Cacna1g	Rad54l					Dtx4
	AABR07043711.2	Hmgb2					Ccdc114
	Pelo	Tinagl1					Hist1h2bq
	Selenom	G3bp1					Txnip
	Rsph6a	Rnaset2					RGD1565616
	Spock2	Rps6ka2					Siglec1
	AABR07042623.1	Arhgap45					Prokr2
		Mthfs					Tmem132a
		Ptafr					Ybey		623	345	41
		Pik3ap1					Negr1		582	304
		Pola1					Slfn13
		Cdh5					Reln
		Cdhr1					Rad9b
		Pglyrp1					Vxn
		Ptpn18					Atp8b5p
		Ing2					Kif18b
		Dhfr					Unc119b
		Treml2					LOC103689949
		Nmnat3					Zfp217
		Snai3					Rmi2
		Dimt1					Cep76
		Melk					Fam216b
		Chrna5					Hist1h2af
		Myd88					Cxcl9
		Pdlim7					Pafah2
		Bmp6					Frem1
		Ndc80					Ccdc78
		Ppp4r1					E2f8
		Sec61a1					Dlg2
		Secisbp2					St8sia5
		Lmnb1					RGD1562029
		Rbp1					LOC100911776
		Arhgap17					Hjurp
		Nova2					LOC681325
		Fyb1					Msl2
		Cdca4					Apol11a
		Slc30a7					Nlrp1a
		Il6st					Usp15
		Lcn2					Sema3a
		Sbno2					Celf2
		RGD1304728					Opcml
		Synm					Tbrg1
		Cep78					Ccdc6
		Ctsh					Phf5a
		Myo5b					T2
		Hmox1					Cenpt
		Cks2					Kcnf1
		Kcnip3					LOC690276
		Tnfsf13					Tyw1
		Zfp703					Ect2
		Tnfrsf19					Bsx
		Zfp710					Traf3ip1
		Ssh2					AABR07056633.1
		Ptpn6					Ttc34
		Smchd1					Cers6
		Inhba					Mamdc2
		Vcam1					Ckap2
		Mcm5					Sdk2
		Gne					Fga
		Ephb6					Ext1
		Adgrb2					Flacc1
		Aprt					Dusp18
		RGD1563354					Dnali1
		Josd1					Ccdc190
		Pde5a					Mex3b
		Hivep1					Gas2l3
		Cttnbp2nl					LOC691254
		Alg10					RGD1565611
		Cdc14a					Cdca2
		S1pr3					Iqgap2
		Hnrnpf					Ddx18
		Cxxc1					Crb2
		Efnb2					Rgs22
		Hs3st6					Zfp445
		Trpv6					AC128848.1
		Srbd1					Ccdc102a
		Tasor					Drc7
		Glis3					AABR07045485.1
		Pgghg					Gtf2e1
		Epc1					Arsi
		Gna14					Slit1
		Pign					Morn5
		Fam107b					Sall3
		Adgrg3					Ckap2l
		Sh2d5					Tp53tg5
		Lats1					Armc2
		Ifitm2					E2f7
		Lrrc71					LOC100911204
		Pdpn					Iqcg
		Hp					Caps2
		Kif17					Ifi27l2b
		Mas1					Glipr1l1
		Gpam					Cxcl16
		Ube2c					Arhgap42
		Kmt2a					Dnah1
		Cyb5a					AABR07008097.1
		Nsmce1					Sgo2
		Crtac1					N4bp2
		Tent5c					Fancl
		Myl12a					Rbm27
		Lrp4					Pcdhga10
		Pbk					Ikzf2
		Lrrc32					Stam2
		Moxd1					Nmi
		Bmper					Neurl1b
		Ccna2					Casc1
		Dipk1c					Ninl
		Tead1					Cdc6
		Emx1					Sox5
		Tpm4					Lrrc34
		Ticrr					Zhx3
		Cdca3					LOC360479
		Ppil4					Cfap44
		Ankdd1a					Mki67
		Plpp5					Dnaaf2
		Lpar6					Sp9
		Mall					Sh3bgr
		Nsd3					LOC103694873
		Ghr					Cdc20
		Spata1					Ccdc138
		Kel					Ttc24
		Taok1					Wdr35
		E2f4					Gsap
		Loxl4					Cfap77
		Nat8f3					Rai14
		LOC103690120					AABR07024795.1
		Pyroxd2					AC125757.1
		Hyal1					Parp16
		Pif1					Trabd2b
		Tgif1					Stx1a
		Tspan5					Rasa1
		Fkbp10					LOC103690821
		Sh3bgrl3					Lrmp
		Zfp609					RT1-N2
		Mafb					Slc26a9
		Nkd2					AC128059.1
		Myof					Clic1
		Slc1a3					Prtn3
		Setbp1					Prss56
		Meak7					Gucy1a2
		Zfp516					Robo3
		Col4a1					Atp1a1
		Cd4					Sox11
		Zfp236					LOC100362109
		Mcm2					RT1-A2
		Ptbp3					C4b
		Dkk3					Dpp4
		Nim1k					AABR07049499.1
		Slc18b1					Cyp2j4
		Slc12a7					Stat2
		Cep55					RT1-CE7
		Map3k8					LOC100362054
		Pstpip1					Trim30c
		Pdlim5					AC103024.1
		Eef2k					AC097129.1
		Nasp					Cdca8
		Pltp					AABR07071287.1
		Sema3b					RT1-CE3
		Pclaf					Dchs1
		Arhgap39					AABR07026539.1
		Tnfrsf1b					Oas1e
		Gnai2					Krt36
		Hhex					Timeless
		Wwtr1					Dync2h1
		LOC361646					Dlec1
		Lpcat2					Cdc42ep3
		Pla2g2c					Cenpa
		Ssc5d					AABR07058658.1
		Ston1					Tmod3
		Mmp2					Spag8
		Lrrc56					Zfp799
		Casp2					Foxo6
		Armc3					Bub1
		Rab13					Dclk1
		Slc14a1					Incenp
		Slc38a3					Chia
		Isoc2b					Csrnp1
		Fzd4					Ribc2
		B3galnt2					Kntc1
		Shisa7					Ttll2
		Stk36					Lclat1
		Gramd4					Ube2ql1
		Inpp5d					Ttc21a
		Lmntd2					Pik3c2g
		Ryr2					Bcor
		Fcna					Ago3
		LOC108348136					Cfap43
		Man1c1					Exoc6
		Dpyd					RGD1560242
		Rassf7					Actg1
		Synj2					Iqck
		P4ha3					Tmc5
		B2m					LOC691189
		Ttll4					Odf3b
		Rhd					Rad51
		Nfatc1					Riiad1
		Med10					RGD1564171
		Trim69					Pole
		Pfkp					Galnt9
		Afap1l2					AC095390.1
		Hif3a					LOC688553
		Cspg4					Tmsb15b2
		Zfp366					LOC102554658
		Tacc3					Ak9
		Igsf6					Erich4
		Mertk					Plaur
		Fgf2					Snw1
		Wnt6					Kif4a
		Ppic					Nsd2
		Trappc6a					Fbxo15
		Ttc25					AABR07038349.1
		Gse1					Got1l1
		Mfge8					AABR07029613.1
		H6pd					AABR07018323.1
		Spata3					Ncapg
		Fbln7					Rassf9
		LOC100362216					Dnaaf3
		Mdk					Grxcr1
		Gins2					RGD1309362
		Npm3					RT1-A1
		Cckbr					Ccdc153
		Fbxl22					Cip2a
		Pi15					Cfap157
		Slc2a5					Pcdhgb5
		Unc93b1					RT1-CE4
		Sf3b3					Dnmt1
		Sfrp1					LOC681410
		Katnal2					RGD1559960
		Klf15					Cdkl4
		Ucp2					Slf1
		Bdp1					Rnf224
		Irf8					Erich1
		Crhbp					Cfap20
		Acy3					RGD1561157
		Cavin3					Pcdhgb1
		Dvl2					Nsl1
		Nup133					Smpdl3b
		Tpbgl					Dnal1
		Btaf1					Tgif2
		Cfap100					AABR07010907.1
		Serpinb6a					Tcp11l1
		Dnajb13					Zglp1
		Itgal					Lcor
		Mcm10					Efhc1
		Ucma					Adgb
		Slc26a2					Lins1
		Vim					Junb
		Sv2c					Mycbpap
		Slc27a1					Xrn1
		Glt8d1					Ncald
		Dynlt1					Zfp770
		Zcchc14					Mt2A
		Srf					Prr19
		Sncaip					Fubp1
		Rbm6					Cfap300
		Vwa1					LOC687399
		Tubb6					LOC100912498
		Pold3					LOC102553715
		Per3					Gria1
		Csf1r					Rfx2
		Grk1					Dcp2
		Nop2					Prdm16
		LOC100911186					Mcu
		Ezr					RT1-T24-3
		LOC100359583					Susd6
		Enkur					N4bp3
		Jak3					AC131537.1
		Ntrk3					Tlr8
		Lipg					Exoc4
		Il15ra					LOC103689996
		Clec10a					LOC100909913
		Rrp8					LOC103694506
		Plk1					Knop1
		Notch2					Klf7
		Ntrk2					B3gnt5
		Rnf40					Myh3
		Snapc4					Rbpj
		Ttc9b					Vwa5a
		Pik3r1					AABR07071393.1
		Pfkfb3					Mthfsd
		Tagap					Chaf1a
		Kif20b					St6gal2
		Tsnaxip1					Fosb
		Fbxl19					Col23a1
		Psme1					Kcnb1
		Ankzf1					AABR07034438.1
		LOC103690016					Lhb
		Kif2c					AABR07066648.1
		Banp					Gng4
		Kdm2a					Hells
		Ggta1					Fzd3
		Synpo					Tk1
		Polh					AABR07049960.1
		Nupr1					Lnpep
		Olfml3					LOC103689994
		Rhod					LOC102555445
		Fbl					LOC108348069
		Rbm22					LOC108348098
		Kif27					LOC100911660
		Ltbr					Dcx
		Nfkb2					Ccdc89
		Hipk1					Mest
		Cep250					Sstr1
		Tax1bp3					Arhgap19
		Egfl7					Zfp697
		Atg16l2					Nlrc5
		Rnf31					Hmgn1
		Smtn					Dnah5
		Zbtb3					AABR07002775.1
		Gnai3					Zfp955a
		Psmb10					Nek5
		Smim3					Rnf165
		Pde2a					AABR07053613.1
		Edc3					Racgap1
		Iqca					Hmgn5
		Ackr3					LOC102552659
		Slc12a4					Slc2a3
		Pycard					Gas7
		Pold1					Nbl1
		Vwf					Steap3
		Kcna5					LOC102552166
		LOC100910990					LOC103690013
		Stat3					St6galnac5
		Cavin1					Rsph4a
		Dus2					LOC100910934
		Ell					Rbm12
		Napsa					Sinhcaf
		Folr1					LOC100911440
		Nfkbie					Wdcp
		Wdr90					Thpol1
		Psrc1					RT1-CE10
		Psmc3ip					Jmy
		Celsr2					Pfn4
		Atf5					Ms4a6e
		Lrrc18					AABR07002247.1
		Lrrc51					Dbf4
		Il18bp					Tob2
		Cdh1					Nr2e1
		Mvp					Ttc16
		Pagr1					Tacr2
		Myl9					Nr2e3
		Kif22					Islr2
		Plekhn1					Birc5
		Pdcd11					Ifrd1
		Calhm2					G6pc
		Neurl1					Giot1
		Sntb2					Rap2a
		Slc25a42					LOC690352
		Nup98					Hmgn2
		Sh3pxd2a					Wnt2
		Twist2					Nav3
		Cideb					AABR07014974.1
		Mcmbp					RGD1306556
		Ripk3					Dnah2
		Apba3					Met
		Nrep					Fam49a
		Pik3c2a					Ccpg1os
		Tjp3					Nol11
		Fosl1					Ccdc173
		Ceacam1					AC130391.3
		Fcgrt					Shcbp1
		Efna4					Top2a
		LOC100909725					Arx
		Tgfb1					Kcng2
		Shc1					Znf660
		Shisa5					Ddx6
		Atrip					AABR07061178.1
		Icam1					Pde1a
		Atp12a					Capsl
		Icam5					Rrm2
		Tead2					Kcng1
		Cd37					Zfp704
		Brca1					Pih1d3
		Tkfc					Rhbdd1
		Sipa1					Grhl1
		Smarcc1					Aldh1a2
		Il6r					AABR07058124.4
		LOC108348128					LOC108348118
		Tyrobp					Dcbld2
		Coq8b					Ncapd2
		Numbl					Edem1
		Ltbp4					Derl2
		Cd6					LOC102548695
		Hrob					Ak7
		Plekha4					LOC103692976
		Slc4a1					Xlr4a
		Ms4a6a					Myb
		Grn					AABR07030901.1
		Fam171a2					AC128789.1
		Fxyd5					Kif11
		Lgi4					Erich2
		Trank1					Tsc22d3
		Ccdc114					Exo1
		Kctd15					Dnaaf4
		Ctsk					Xylt1
		Anp32e					Sla
		Plekho1					Zbtb20
		Mtmr11					Col4a6
		Hist1h2bq					Cfap221
		Fcgr1a					Cfap65
		Txnip					Ddit4
		RGD1565616					Zg16b
		Siglec1					Oip5
		Spef1					Fam81a
		Prokr2					Ccnd2
		Tmem132a					AC118957.1
		Negr1					Stil
		Slfn13					Ttf2
		Cd300lf					Dusp13
		Gcnt7					AABR07063281.1
		Zmynd10					Rsph1
		Vxn					Mns1
		Atp8b5p					AABR07021704.1
		Tlr3					Ccnb1
		Id1					Palmd
		Zfp217					Tnc
		Tnfrsf25					Zfp36l1
		Irak2					Tmem52b
		Rmi2					AC119762.4
		Atad5					Tsga10
		Mzb1					Vkorc1l1
		Cntrl					Vma21
		Ammecr1					Socs7
		Cxcl9					AABR07012583.2
		Olr1462					Grk3
		Pafah2					Otx1
		Frem1					Gpt2
		Primpol					Dnah12
		Hspb8					Txlnb
		Cenpj					Knl1
		Plekhg5					Prkx
		Esyt3					AC120922.1
		Usp37					Exosc7
		LOC100911776					H1f5
		Elfn1					Pcdh1
		Sp140					Tlk1
		Smad5					Gabrb3
		Hjurp					AABR07034751.1
		Dact2					Troap
		Slc35d1					Rnf114
		Nfam1					LOC102552640
		Trim17					AABR07013843.1
		Skint10					Dnah7
		LOC681325					Fancd2
		Col6a6					Crym
		Pmel					AABR07058091.2
		Icoslg					AC096239.3
		Apol11a					Rph3al
		Nlrp1a					Tfec
		Slamf7					AABR07044404.1
		Il20rb					AC128059.5
		Adamts9					AABR07021812.1
		Sema3a					Man2b2
		Fus					Zbtb10
		Pik3r5
		Lrba
		Foxe1
		Ahctf1
		Sned1
		Ecrg4
		Tet2
		Gprin3
		RGD1311847
		Tmem39b
		Plec
		Ybx1
		Tbrg1
		Actr5
		Ccdc6
		Edc4
		Mtcp1
		Syce1
		Fndc3b
		Mbd1
		Fcer1g
		Cenpt
		Irgc
		Ino80d
		Kcnf1
		Xkr8
		LOC690276
		Pard3b
		Tyw1
		Ect2
		Fcgr3a
		Kif20a
		Bsx
		Slx4
		Traf3ip1
		Tnrc18
		AABR07056633.1
		Dnai2
		Ttc34
		Mamstr
		Ckap2
		Hopx
		Zfp831
		Sdk2
		Tpte2
		Ext1
		Dusp18
		Ccdc190
		Stat6
		Prkdc
		Gng10
		Vwa3a
		Icam2
		Kat6a
		Gas2l3
		LOC691254
		RGD1565611
		Cdca2
		Enthd1
		Mettl11b
		Ddx18
		Tmem252
		Nsun7
		Crb2
		Cdk4
		Rnase4
		Prpf3
		Gml
		Ccdc13
		Lmnb2
		AC128848.1
		Cfp
		Ccdc102a
		Sspo
		AABR07045485.1
		Gtf2e1
		Morn5
		Zfp646
		Sall3
		Ckap2l
		Dclre1a
		Armc2
		E2f7
		LOC100911585
		Tmem255b
		LOC100911204
		Iqcg
		Cad
		Caps2
		Ifi27l2b
		Cxcl16
		Dnmt3a
		Arhgap42
		Urb2
		Kif7
		AABR07008097.1
		Gpr150
		Sgo2
		N4bp2
		Sgsm2
		Fancl
		Gmip
		AABR07029661.1
		Pcdhga6
		Ccdc187
		Ikzf2
		Mn1
		Nmi
		Mzf1
		Tapbpl
		Dpysl4
		Neurl1b
		Casc1
		Adamtsl2
		Ninl
		Lilrb4
		AABR07037173.1
		Ccdc8
		Zhx3
		Crip1
		Tmem109
		AABR07064716.1
		Fhad1
		LOC360479
		Cfap44
		Tal2
		Mki67
		Sp9
		Sh2b3
		Akap17a
		Nup160
		Sh3bgr
		Mcemp1
		LOC103694873
		Cdc20
		Pld4
		Ccdc138
		Il10rb
		Shf
		Ctns
		Tmem81
		Ttc24
		Gsap
		Cfap77
		Mt1m
		Rai14
		Cdc42ep4
		Foxr1
		LOC100359656
		Stx1a
		Pitpnm2
		Kcnn1
		Lrmp
		RT1-N2
		LOC498231
		LOC108351482
		AABR07072400.1
		LOC100361854
		AC128059.1
		Clic1
		Gstm1
		Pabpc4l
		P2ry13
		Maob
		NEWGENE_1308171
		AABR07002774.2
		LOC100911766
		AABR07070957.1
		Prss56
		Gypc
		Robo3
		Atp1a1
		Myo3b
		Sox11
		Cyp11b3
		Msn
		Plod2
		Tcaf2
		Eml4
		Smc5
		Ms4a6bl
		RT1-A2
		Cfh
		Csmd1
		C4b
		Dpp4
		Samsn1
		LOC102552378
		Fat1
		Cyp2j4
		Stat2
		RT1-CE7
		Tmprss12
		Arhgap15
		F8
		Trim30c
		Lrrc3c
		Tnfrsf1a
		Cdca8
		LOC100362384
		Atp8b4
		RT1-CE3
		Dchs1
		Rasgef1a
		AABR07026539.1
		Oas1e
		Fmn1
		Krt36
		Hdac10
		RGD1560108
		Gfral
		Dync2h1
		Dlec1
		Cdc42ep3
		Adcy2
		Cenpa
		Plcd1
		AABR07058658.1
		RGD1559575
		Tmod3
		Zfp799
		Foxo6
		Bub1
		RT1-Da
		Incenp
		Mef2c
		Chia
		Osmr
		Fbxo41
		Esam
		Relb
		Prss30
		Cenpi
		Csrnp1
		Igdcc4
		Ribc2
		Prdm2
		Spen
		Kntc1
		P4ha2
		Ttll2
		Zfp667
		Mxi1
		Ttc21a
		Atp8a1
		Bcor
		Actb
		Ago3
		Faap100
		Tmc5
		Nckap1l
		Gpr84
		Hnrnpa1
		AC119007.1
		Resf1
		Etfbkmt
		Odf3b
		Rras
		Riiad1
		Cd33
		RGD1564171
		Zfp951
		Pole
		Qser1
		Cd68
		Kdm6b
		LOC688553
		Tceal7
		LOC102554658
		Ak9
		Calr4
		Mfsd6l
		Rab43
		Erich4
		LOC100360238
		Sfxn5
		Dmrtc1c1
		Plaur
		Kif4a
		Mt1
		Nsd2
		Plekha2
		AABR07015812.1
		AABR07018323.1
		Rassf9
		Hcls1
		Dram1
		RGD1309362
		Lypd6
		RT1-A1
		Gpr31
		C17h6orf52
		Aass
		Prob1
		RT1-CE4
		LOC680885
		Rab7b
		Jade3
		Ctla2a
		Ptk7
		Efs
		Acsm2
		Rab26
		Zfp93
		Clec4a1
		RGD1561157
		Pcdhgb1
		Nsl1
		Smpdl3b
		Dnal1
		Smim22
		Mlkl
		Tgif2
		Cyp4v3
		LOC100364435
		Zglp1
		Tmem273
		Grpel2
		Efhc1
		Apol3
		Zfp28
		AABR07030521.1
		Jam2
		Ahdc1
		Cep192
		Xrn1
		Rgcc
		Rcn3
		Zfpm1
		Mt2A
		Cyp4f6
		LOC102551539
		Apcdd1
		Cfap300
		Tnfrsf26
		LOC687399
		Cd34
		Gvin1
		Arrdc3
		LOC100912498
		Ifnar2
		Tnfsf12
		LOC102553715
		Gria1
		Hist2h4a
		Rfx2
		Dcp2
		Prdm16
		Susd6
		Ephb4
		N4bp3
		Tlr8
		Haus6
		LOC103689996
		Itprip
		AABR07029596.1
		Ctdspl
		B3gnt5
		Myh3
		Dmd
		Chaf1a
		Rbm24
		Hist1h4m
		Msx3
		Col23a1
		C3
		Tmem121b
		Acot4
		NEWGENE_1359268
		Phactr4
		Kcnb1
		Lhb
		Thyn1
		Gpr26
		Jrkl
		Arl13b
		Vps26b
		Nup214
		AABR07043115.1
		Tk1
		AABR07006269.1
		AABR07049960.1
		AABR07071765.1
		Zfp526
		LOC100911047
		C4a
		LOC108348098
		Snai2
		Dcx
		Chst2
		Zfp326
		RT1-DMa
		LOC108348072
		LOC103689975
		Lrrc23
		Foxg1
		Hist2h2aa3
		LOC100912585
		Gng11
		Traf5
		Zfp566
		Tlr9
		Nlrc5
		Hmgn1
		LOC100366231
		Uhrf1
		AABR07002775.1
		Trip6
		Clec2d
		Mllt1
		Rnf165
		Plin3
		Ccdc9
		LOC100125368
		RGD1563400
		AABR07053613.1
		Islr
		LOC100364500
		C5ar2
		AABR07024972.1
		Hmgn5
		Myh9l1
		LOC102552659
		Slc2a3
		Chd9
		Gas7
		Nbl1
		Shisa8
		Nebl
		RT1-DMb
		Krt71
		AABR07009221.1
		Septin10
		Rab29
		St6galnac5
		Rsph4a
		Wdr62
		Csf2ra
		AABR07031533.1
		AABR07060872.1
		Kcnk6
		LOC100910934
		Rbm12
		Lrg1
		Pdxk
		Sinhcaf
		LOC100911860
		Mbtd1
		Wdcp
		Chsy3
		Thpol1
		LOC100911002
		RT1-CE1
		RT1-CE10
		Rin1
		Ms4a6e
		Rps27l
		AABR07002247.1
		Dbf4
		Tob2
		Nr2e1
		Ctsz
		Islr2
		Rbm4
		Pdlim4
		Spty2d1
		Fibcd1l1
		Cebpd
		Nupr1l1
		LOC100911068
		LOC108348139
		Cntd1
		G6pc
		Dop1b
		C2
		Dnhd1
		Tcf3
		Ddx11
		Giot1
		Hmgn2
		Catsperz
		Tep1
		Zfp600
		Wnt2
		Rps10
		H2az2
		Pkd1l3
		Btk
		RGD1306556
		Hist2h2aa2
		LOC103689977
		Dnah2
		Ccpg1os
		Ccdc173
		Ccdc189
		AC130391.3
		Shcbp1
		Wscd2
		Top2a
		Ccnt1
		LOC102548682
		Soga1
		Chi3l1
		AABR07013288.4
		AC123346.1
		Zscan26
		Arx
		Itprip
		Arg2
		LOC103689947
		AABR07061261.1
		Baz2a
		LOC100912564
		Cgnl1
		Xkrx
		Nadk2
		Sim2
		Gria2
		Pde1a
		Il18rap
		Rrm2
		Rprd2
		Zfp704
		Fgd6
		AABR07026361.2
		Clec12a
		Flna
		Cnot6
		Olr62
		H1f2
		Aldh1a2
		LOC108348118
		Dcbld2
		Ptprb
		Ncapd2
		Ski
		Edem1
		Eif4ebp2
		Ttyh3
		Ak7
		Epb41l1
		Myb
		LOC100361259
		Ago1
		AC120310.1
		Bnip2
		Ehbp1l1
		Kif11
		Erich2
		Flt3lg
		Casp7
		Ttll13
		Dnaaf4
		Xylt1
		Sla
		Zbtb20
		AC229945.1
		Col4a6
		Cfap221
		Susd1
		Cfap65
		Cd300a
		Ddit4
		Zg16b
		Pla1a
		Kcnh3
		Cebpb
		Kri1
		Itga5
		Fam81a
		Pdzrn3
		Ahnak
		Sbk1
		Insrr
		Kdm5c
		Ccnd2
		Tcf12
		Ttf2
		Dusp13
		AABR07063281.1
		Ccdc191
		LOC100911769
		Cacng8
		Rsph1
		Mns1
		Myh11
		Fam214a
		Ccnb1
		Arhgap4
		Nek9
		Palmd
		Tnc
		Zfp36l1
		Tmem52b
		Lsm8
		Tsga10
		Aida
		Nat8f1
		Mroh7
		LOC499407
		Skp2
		Slamf1
		AABR07012583.2
		AABR07026137.2
		Myo15a
		Akap3
		Abca9
		B4galt1
		Mob1a
		Clec2g
		Gpt2
		Ddn
		Pigb
		Lima1
		Dnah12
		Mtg2
		Jak2
		Surf4
		Txlnb
		Zfp592
		H1f5
		Kif15
		Pcdh1
		AABR07062799.2
		Kdm5b
		AABR07055864.2
		Gabrb3
		Pxdn
		AABR07034751.1
		Troap
		Rnf114
		LOC102552640
		LOC100910418
		Fancd2
		Wnt10b
		LOC102555239
		AC096239.3
		Loxl3
		C7
		Map3k3
		AABR07068214.1
		Metap1d
		Tfec
		AABR07044404.1
		Klrk1
		Wnt1
		Zbtb10
		Kbtbd12
